# Supplementary material for: Effects of Endogenous Non-Starch Nutrients in Acorn (Quercus wutaishanica Blume) Kernels on the Physicochemical Properties and In Vitro Digestibility of Starch
Source: Foods. 2022 Mar 14;11(6):825. doi: 10.3390/foods11060825 (PMC8947623; doi:10.3390/foods11060825)
Supplement: Supplementary file 1 [file foods-11-00825-s001.zip]

Archive with 1 entries (1 files):
- foods-1639861-supplementary.pdf
